# Supplementary material for: Understanding travel intention formation in government culture and tourism TikTok accounts: An integration of the SOR model and emotion appraisal theory
Source: PLoS One. 2026 May 18;21(5):e0349305. doi: 10.1371/journal.pone.0349305 (PMC13183215; doi:10.1371/journal.pone.0349305)
Supplement: S2 File — (XLS) [file pone.0349305.s002.xls]

## Sheet: Questionnaire survey data
index	Have watched or followed such accouts	Gender	Birth Cohort	Education	Occupation	Monthly disposable income (RMB)	Daily TikTok ssage duration	Of sufficient depth	Specific	Accurate	Effective for planning a trip	Useful for planning a trip	Helpful for planning a trip	Easy to understand	Concise and appropriate	Harmonious and consistent	Respond promptly to online comments	Suggestions can receive timely feedback	Have many interactive service features	Trustworthy	Sufficient professional knowledge	Friendly and courteous	Updated promptly and stably	All kinds of services can be used	Authoritative official information source	Attractive cultural or natural landscapes	Unique environmental ambiance	Favorable overall image	Relaxed	Pleasant	Excited	Interesting	Surprising	Recommend it to others.	Intend to visit it in the future	Say positive things about it to other people
1	2	1	3	1	1	3	2	4	3	4	4	3	4	3	3	3	3	3	4	5	5	5	6	5	3	5	5	5	5	5	5	5	5	5	5	5
2	2	2	2	3	3	2	3	3	3	3	5	6	4	6	6	6	5	5	4	5	5	4	4	5	4	4	5	5	4	2	5	3	4	5	5	4
3	1	2	2	3	4	3	3	3	4	3	4	3	4	6	6	6	6	4	6	4	4	4	5	4	4	4	4	4	2	3	6	4	4	4	4	4
4	2	1	2	3	3	1	2	4	6	4	6	3	5	5	5	5	6	5	7	4	4	2	4	4	2	2	4	4	4	3	6	6	4	4	4	2
5	1	2	1	1	2	3	3	6	6	6	6	5	5	5	6	5	5	6	6	6	6	5	6	6	5	5	6	6	4	6	4	3	4	6	6	5
6	1	2	3	1	3	1	2	2	2	2	5	5	6	5	4	5	5	5	6	4	4	4	5	4	4	4	4	4	5	6	6	5	5	4	4	4
7	2	2	3	3	1	2	1	5	4	5	1	7	5	6	4	6	4	4	3	7	7	4	4	4	4	4	4	4	4	4	4	5	4	7	7	4
8	2	2	3	3	3	1	3	3	4	3	5	3	3	4	3	4	3	3	3	3	3	3	3	3	3	3	3	3	5	4	3	1	3	3	3	3
9	1	1	2	3	3	2	2	3	4	3	3	2	2	1	3	1	4	5	3	7	7	5	5	7	5	5	7	7	3	3	3	3	3	7	7	5
10	2	2	1	3	3	1	2	4	5	4	2	3	5	4	4	4	2	3	3	4	4	4	1	1	3	4	4	4	4	4	4	3	4	4	4	4
11	1	1	2	3	3	2	3	5	5	5	6	7	5	6	4	6	2	2	7	7	7	5	5	7	5	5	7	7	5	4	6	6	5	7	7	5
12	2	2	2	3	3	1	2	5	5	5	5	5	4	4	3	4	1	2	2	5	5	6	1	3	6	6	5	5	6	7	7	6	5	5	5	6
13	1	1	2	3	3	2	1	4	4	4	1	3	3	3	3	3	5	5	6	5	5	5	5	5	5	5	5	5	3	5	4	4	3	5	5	5
14	1	1	2	1	3	2	3	5	4	5	5	3	3	5	4	5	7	2	6	2	2	3	2	2	3	3	2	2	5	6	6	6	5	2	2	3
15	2	1	3	4	3	2	1	4	2	2	2	2	4	4	5	4	5	5	4	5	5	3	4	7	3	3	5	5	3	2	4	2	3	5	5	3
16	1	2	1	4	5	3	3	3	4	3	7	4	3	2	2	2	5	4	4	3	3	6	6	3	6	6	3	3	5	6	5	5	5	3	3	6
17	2	1	2	3	7	2	3	6	5	6	2	4	5	4	3	4	3	4	6	6	6	4	1	6	4	4	6	6	4	4	4	4	4	6	6	4
18	1	1	3	1	3	3	3	5	6	5	1	4	4	5	4	5	7	5	7	2	2	5	7	2	5	5	2	2	3	6	4	5	3	2	2	5
19	2	1	2	3	3	2	3	3	3	3	1	3	3	3	2	3	4	6	3	4	4	5	3	4	5	5	4	4	2	1	4	5	4	4	4	5
20	2	2	2	2	3	1	2	4	4	4	5	5	4	6	6	6	4	6	4	7	7	5	5	7	5	5	7	7	6	4	4	4	4	7	7	5
21	2	1	3	3	1	2	2	2	3	2	4	5	4	5	6	5	5	6	3	5	5	4	6	1	2	4	5	5	5	4	4	5	5	5	5	4
22	2	1	3	3	1	2	2	3	4	3	7	4	3	5	6	5	6	6	3	2	2	3	1	2	3	3	2	2	2	1	2	2	2	2	2	3
23	1	2	3	3	3	2	3	3	3	3	5	4	5	6	6	6	6	6	6	5	5	5	3	5	5	5	5	5	5	5	6	6	5	5	5	5
24	2	1	1	3	3	3	2	5	5	5	4	4	4	3	5	3	2	4	3	4	4	4	2	1	4	4	4	4	3	5	5	4	4	4	4	4
25	1	1	3	3	1	4	1	1	2	1	1	3	2	4	3	4	2	2	3	2	2	3	5	3	3	3	2	2	3	3	1	4	4	2	2	3
26	1	2	2	1	2	2	1	5	5	5	6	6	4	4	5	4	6	4	4	4	4	4	1	5	4	4	4	4	6	5	5	5	5	4	4	4
27	2	1	3	3	3	1	2	4	4	3	5	5	5	4	3	4	6	2	5	2	2	4	5	5	4	4	2	2	6	6	4	4	4	2	2	4
28	2	2	3	3	1	1	3	5	4	2	5	5	5	5	4	5	3	4	4	4	4	4	5	2	3	4	4	4	2	4	4	4	4	4	4	4
29	1	1	3	3	1	2	3	3	2	3	2	4	4	6	5	6	2	6	4	6	6	4	3	3	3	4	4	4	4	4	4	4	4	3	3	4
30	2	2	2	2	2	1	3	4	4	3	3	5	6	3	4	3	4	3	5	4	4	5	3	4	4	3	4	4	5	4	4	5	4	4	6	6
31	2	2	3	3	1	1	3	2	3	3	2	3	3	5	4	5	2	4	4	4	4	3	6	4	4	2	3	3	5	3	3	2	3	1	1	3
32	1	1	2	2	4	2	3	5	5	4	2	6	7	3	2	3	2	3	5	6	6	5	7	7	6	6	6	6	3	6	6	6	6	7	4	3
33	2	1	3	3	3	1	1	2	3	4	5	4	4	2	4	2	1	1	2	4	4	4	7	5	4	2	4	3	2	4	3	2	3	2	2	3
34	1	2	3	2	3	3	4	3	4	5	7	3	3	2	3	2	4	3	4	4	4	4	4	4	4	5	5	5	5	5	5	5	4	2	6	5
35	1	1	3	1	3	3	4	5	4	4	2	3	3	3	3	3	4	5	4	4	5	4	4	4	4	5	5	6	3	5	6	5	4	7	3	4
36	2	1	4	1	7	3	1	5	4	4	3	5	5	3	3	3	1	6	6	5	6	4	3	7	6	4	4	4	6	4	4	4	4	1	3	5
37	2	2	3	3	1	1	3	4	4	4	4	2	2	4	5	4	3	3	3	3	3	3	3	3	3	4	3	2	7	3	2	4	2	5	1	2
38	2	2	2	2	4	1	2	6	3	5	4	5	5	7	4	7	6	7	5	6	6	5	6	6	6	3	5	5	1	5	5	3	5	6	6	6
39	1	2	2	2	3	1	2	3	6	6	2	5	5	4	3	4	4	4	3	2	2	3	3	4	3	5	4	4	4	4	4	5	4	3	3	3
40	2	1	2	1	2	2	2	5	5	4	1	6	6	4	3	4	5	2	6	3	4	3	2	6	4	5	4	5	6	4	5	5	5	5	5	5
41	1	1	1	3	5	4	3	5	5	4	2	6	6	6	6	6	4	6	4	2	3	3	3	5	3	6	5	4	5	5	4	6	4	5	5	5
42	1	1	3	1	3	3	1	5	5	7	2	6	6	6	5	6	2	6	5	5	5	6	3	5	5	5	4	4	5	4	4	5	4	4	4	5
43	2	1	2	2	3	3	3	4	4	4	3	3	3	2	3	2	2	5	5	6	5	6	4	6	5	3	5	4	5	5	4	3	4	5	5	6
44	2	1	2	2	2	1	1	5	5	5	2	3	3	6	5	6	2	4	5	3	3	3	2	3	3	3	3	3	4	3	3	3	3	5	5	6
45	1	1	3	3	1	3	2	2	4	2	6	3	3	3	2	3	1	3	3	3	2	3	7	3	2	5	5	5	4	3	3	4	3	5	5	5
46	1	1	3	3	1	2	4	5	3	5	5	4	4	6	5	6	5	4	5	3	2	3	1	3	2	4	5	5	2	3	2	2	2	5	5	4
47	2	1	1	3	2	2	3	7	7	7	2	5	5	4	5	4	3	5	6	4	5	5	3	4	5	4	5	5	5	5	6	6	5	5	5	4
48	1	2	2	4	2	3	2	5	5	5	6	6	6	5	5	5	7	5	5	6	5	6	4	6	5	4	4	4	4	5	4	4	5	5	5	4
49	2	1	2	3	3	2	3	5	6	5	6	5	5	6	4	6	3	4	4	5	5	4	4	5	4	5	3	3	4	3	3	3	3	5	5	5
50	1	2	2	3	2	2	1	4	4	1	3	3	3	3	4	3	5	5	4	5	6	6	3	5	6	5	5	4	5	4	5	4	4	3	3	4
51	2	1	2	3	3	2	2	5	3	5	6	5	5	3	5	3	2	4	3	3	3	2	3	3	3	3	3	4	3	3	3	4	3	3	3	3
52	1	2	2	3	5	1	1	7	6	7	6	6	6	6	5	6	7	5	5	3	2	3	7	3	2	4	5	6	6	6	5	6	6	6	6	6
53	1	1	2	2	4	2	1	6	5	7	5	4	4	5	4	5	1	4	5	5	5	5	3	5	5	5	7	6	7	6	7	6	6	6	6	5
54	2	2	3	3	1	1	2	6	5	6	4	5	5	6	6	6	7	5	5	6	5	5	7	6	5	6	7	4	6	5	7	4	5	5	5	4
55	2	2	2	3	3	4	1	3	3	3	3	3	3	3	3	3	3	3	3	3	3	3	3	3	3	3	3	3	3	3	3	3	3	3	3	3
56	2	2	3	3	1	1	3	4	2	6	5	3	5	4	4	2	6	5	5	4	2	3	4	4	2	5	4	5	4	3	4	5	3	3	3	4
57	2	2	2	2	3	3	3	4	4	5	4	4	5	1	3	4	5	4	5	4	4	3	4	3	4	2	4	4	4	3	4	4	3	3	3	4
58	1	1	3	3	3	2	3	5	5	4	5	5	6	7	3	5	4	5	6	5	5	3	4	3	5	3	5	4	4	4	5	4	5	4	4	5
59	2	2	2	3	3	1	3	3	3	2	2	3	4	7	2	3	2	2	4	3	3	2	7	2	3	6	2	5	3	4	2	5	4	4	4	2
60	1	1	4	1	3	2	3	5	5	6	4	4	4	6	5	5	6	1	2	5	5	5	6	5	5	3	3	3	2	2	3	3	2	2	2	3
61	1	1	3	3	1	1	2	4	4	3	3	3	2	4	4	4	3	3	2	4	4	3	4	4	4	3	4	4	4	4	4	4	4	4	4	4
62	2	1	2	2	2	1	3	6	6	6	5	4	5	5	6	6	6	5	5	6	6	6	5	6	6	4	5	5	4	3	4	6	4	4	3	4
63	2	2	1	3	3	2	2	4	4	7	4	3	3	7	3	4	7	4	3	4	4	3	7	3	4	6	6	5	7	6	5	5	5	7	6	5
64	2	2	2	3	3	3	2	4	4	4	4	4	4	7	4	4	4	4	4	4	4	5	7	4	4	3	4	4	3	4	3	3	4	3	4	3
65	1	2	2	3	3	1	1	5	5	6	5	5	5	4	5	5	6	5	5	5	5	4	4	5	5	6	5	6	6	5	6	5	6	6	5	6
66	2	1	2	3	3	1	2	6	6	7	7	6	5	5	6	6	7	7	5	6	6	5	5	6	6	6	6	6	4	4	5	5	5	4	4	5
67	1	1	3	1	1	2	1	2	2	5	4	4	3	1	3	2	5	4	3	2	2	2	1	3	2	5	4	4	4	5	4	6	4	4	5	4
68	1	1	2	3	3	2	1	3	3	1	4	3	3	5	4	3	1	4	3	3	3	3	5	4	3	6	5	6	5	6	4	3	4	5	6	4
69	2	2	2	1	3	3	2	3	3	5	3	3	3	5	2	3	5	2	2	3	3	2	5	2	3	3	3	3	4	5	5	4	5	4	5	5
70	2	1	2	3	2	1	3	3	3	4	3	2	3	5	2	3	4	3	3	3	3	2	5	2	3	3	3	3	3	4	5	3	4	3	4	5
71	2	2	2	3	3	3	2	5	5	6	3	4	4	4	4	5	6	3	4	5	5	4	4	4	5	3	4	4	3	2	4	4	4	3	2	4
72	1	1	3	3	1	1	4	3	3	4	4	5	5	2	4	3	4	7	5	3	3	3	2	4	3	6	5	6	5	5	3	6	5	5	5	3
73	2	1	3	3	1	2	2	4	4	4	3	3	3	6	3	4	4	3	3	4	4	3	6	3	4	3	2	3	3	3	4	3	3	3	3	3
74	1	1	1	2	5	1	2	5	5	6	4	4	4	1	5	5	6	4	4	5	5	4	4	5	4	4	5	5	6	6	5	5	5	6	6	5
75	2	1	2	1	2	1	1	4	4	5	4	4	4	5	3	4	5	4	4	4	4	3	5	3	4	4	4	4	3	4	4	4	4	3	4	4
76	1	2	2	3	2	1	1	5	5	7	5	6	5	6	5	5	7	5	5	5	5	5	6	5	5	6	6	6	7	7	6	5	7	7	7	6
77	1	1	2	2	3	3	3	5	5	5	5	5	5	5	5	5	5	5	5	5	5	5	5	5	5	5	5	5	5	5	5	5	5	5	5	5
78	2	1	2	4	3	1	3	2	2	3	3	4	3	3	2	2	3	3	3	2	2	3	3	2	2	2	3	2	3	3	3	3	2	3	3	3
79	2	1	3	1	1	2	3	4	4	4	4	3	4	5	5	4	4	4	4	4	4	5	5	5	4	4	4	4	4	3	5	5	4	4	3	5
80	1	2	3	3	3	2	1	1	1	2	2	3	3	2	2	1	2	2	3	1	1	2	2	2	3	4	3	4	4	4	3	3	4	4	4	3
81	2	2	2	3	3	1	1	4	4	3	3	4	4	4	5	4	3	3	4	4	4	4	1	5	4	4	4	4	4	3	4	4	4	5	4	5
82	1	1	3	3	3	1	3	3	3	4	4	3	4	7	3	3	4	4	4	3	3	4	7	3	3	4	4	5	5	5	4	2	5	6	4	3
83	1	1	2	3	4	1	2	5	3	5	4	3	4	4	3	4	6	6	6	4	4	5	4	4	4	5	6	5	5	5	6	4	4	5	3	5
84	2	1	3	3	1	2	1	6	4	4	6	4	5	5	4	5	4	4	5	4	4	3	4	4	4	3	3	3	4	4	3	3	4	6	4	5
85	2	2	3	3	3	1	3	7	6	6	6	6	5	6	4	6	3	3	3	4	3	3	3	4	3	4	5	4	4	5	4	5	4	7	6	5
86	2	1	4	2	3	4	2	5	5	4	6	4	4	4	4	4	2	2	3	4	3	4	6	4	3	3	4	3	3	3	4	4	3	5	5	3
87	1	2	2	1	4	1	3	6	6	4	5	3	5	7	4	7	3	3	4	3	4	4	3	3	4	5	5	4	5	5	4	3	4	6	6	4
88	2	1	3	3	1	1	2	3	4	4	3	4	4	2	4	2	3	3	3	3	2	2	5	3	2	2	3	3	5	4	4	4	4	3	4	4
89	1	1	2	3	7	2	4	5	3	4	7	6	5	4	5	4	5	5	5	4	4	4	3	4	4	5	5	6	6	6	6	6	5	7	3	6
90	1	1	3	2	1	3	3	5	3	4	6	5	5	5	4	5	3	3	3	4	5	5	7	4	5	5	4	4	4	4	4	4	4	5	3	5
91	2	1	2	3	3	1	1	4	4	4	4	4	4	4	4	4	4	4	4	4	4	4	4	4	4	4	4	4	4	4	4	4	4	4	4	4
92	2	1	1	4	2	1	2	4	4	4	2	4	2	5	5	5	4	4	4	3	4	4	2	3	4	4	5	5	6	5	6	6	5	3	4	4
93	1	1	2	2	2	1	3	6	5	6	5	5	6	6	6	6	2	2	2	5	4	5	4	5	4	5	5	4	2	2	3	2	3	5	5	6
94	2	2	3	2	1	2	2	3	4	3	4	4	5	2	4	2	3	3	1	4	3	4	4	4	3	2	3	3	2	3	3	4	4	4	3	4
95	1	2	3	2	1	1	1	4	6	4	5	4	5	3	3	3	3	3	2	3	3	2	2	3	3	4	5	5	2	3	3	4	3	3	3	2
96	2	2	3	4	3	1	3	5	4	5	5	5	4	6	5	6	4	4	5	4	4	4	5	4	4	6	6	6	6	5	6	6	5	4	4	4
97	2	1	1	2	2	3	2	4	6	4	6	4	5	4	3	4	4	4	3	4	4	4	3	4	4	4	4	4	5	4	4	4	4	4	4	4
98	1	1	2	3	3	1	2	5	4	5	3	3	4	5	5	5	3	3	2	3	3	3	2	3	3	3	3	3	4	3	3	3	3	3	3	3
99	2	1	3	3	2	2	3	6	6	6	5	4	5	4	3	4	4	4	2	4	4	4	3	4	4	4	4	4	4	4	4	4	4	4	4	4
100	1	2	3	1	1	2	4	2	1	2	1	3	1	4	3	3	5	6	5	5	6	6	6	5	5	6	5	6	5	5	6	6	5	5	6	6
101	2	1	3	2	1	3	1	5	6	5	5	6	5	2	4	2	4	6	3	4	6	4	5	4	6	4	4	6	5	4	6	4	4	4	6	4
102	1	1	2	3	3	1	3	4	5	4	3	5	4	4	3	4	2	2	3	2	2	2	2	2	2	2	2	2	4	2	2	2	2	2	2	2
103	2	1	3	4	1	1	1	2	3	2	3	3	4	3	3	3	5	6	4	5	6	6	5	5	6	6	5	6	4	5	6	6	6	5	6	6
104	2	1	3	2	2	3	3	3	4	3	3	3	3	3	4	3	4	5	3	4	5	6	5	4	5	4	5	4	5	3	3	3	3	3	3	3
105	1	2	2	3	2	1	2	3	4	6	3	3	4	5	5	5	4	4	3	4	4	4	4	4	4	4	2	4	4	4	3	4	4	4	3	4
106	2	2	3	2	1	2	2	3	2	3	3	3	2	5	3	5	3	2	2	3	2	3	2	3	2	1	2	2	4	2	3	2	2	2	3	2
107	1	2	1	3	3	1	4	4	4	4	4	5	5	3	4	3	3	3	5	3	3	2	2	3	3	6	4	6	3	6	6	6	5	6	6	6
108	1	2	2	3	3	1	3	6	6	7	5	4	5	5	6	5	4	4	3	4	4	5	5	4	4	6	6	6	3	5	4	5	5	5	4	5
109	2	1	2	3	3	3	3	5	5	6	5	5	4	6	4	6	5	3	3	3	3	3	4	5	3	5	5	5	3	4	5	4	4	4	5	4
110	2	2	1	3	3	1	3	4	4	5	3	4	3	4	4	4	5	4	5	4	4	4	5	5	4	4	4	4	5	3	4	3	3	3	4	3
111	1	1	2	3	3	2	2	5	4	5	4	3	4	5	5	5	3	4	3	3	3	3	3	4	3	4	5	4	4	4	3	4	4	4	3	4
112	1	1	2	4	3	1	3	3	4	3	4	3	4	5	6	5	3	3	3	3	3	3	3	3	3	5	4	4	2	4	3	4	4	4	3	4
113	2	1	3	3	3	2	2	4	6	4	6	5	5	3	4	3	4	3	5	4	4	4	4	3	4	6	2	6	3	5	5	5	6	5	5	5
114	1	2	3	1	3	2	3	4	4	4	4	4	4	4	4	4	4	4	4	4	4	4	4	4	4	4	4	4	4	4	4	4	5	4	4	4
115	1	1	2	3	2	2	3	6	4	6	4	3	5	4	5	4	4	4	4	5	5	5	4	4	4	5	2	4	5	5	3	5	5	5	3	5
116	1	1	3	2	4	3	4	3	4	3	5	4	5	4	2	4	5	4	6	4	4	4	5	4	4	3	5	4	6	5	4	5	5	5	4	5
117	2	2	3	3	1	4	4	4	4	4	3	2	3	4	5	4	7	7	6	6	6	6	7	7	6	4	4	4	4	3	2	3	3	3	2	3
118	2	2	2	3	2	1	3	5	6	5	6	5	5	3	4	3	3	3	4	4	4	4	3	3	4	6	5	6	5	5	5	5	6	5	5	5
119	2	1	3	1	1	3	3	4	3	4	4	4	4	3	1	3	2	3	3	2	2	2	2	3	2	3	4	3	4	4	4	4	5	4	4	4
120	1	2	3	3	3	2	2	5	2	1	2	2	3	3	3	3	3	3	4	4	4	4	3	3	4	2	2	2	4	3	2	3	3	3	2	3
121	2	1	3	1	1	4	3	4	7	4	5	6	5	3	4	3	6	6	5	4	4	4	6	6	4	6	4	7	6	5	6	5	5	5	6	5
122	1	2	2	2	3	2	1	5	4	5	4	5	4	5	3	6	4	4	4	5	5	5	4	4	5	5	1	6	4	6	5	6	5	6	5	6
123	2	1	3	3	1	1	2	3	3	3	3	5	4	6	4	6	3	3	4	2	2	2	3	3	3	3	4	3	5	4	5	4	5	4	5	4
124	2	2	3	3	3	2	3	5	6	6	5	4	4	4	3	4	6	5	5	5	5	5	6	5	5	6	7	6	5	4	4	4	4	4	4	4
125	2	2	3	3	3	2	2	4	6	4	5	6	5	6	3	6	4	5	4	5	5	5	4	5	5	5	7	6	6	5	6	5	6	5	6	5
126	2	1	3	1	3	4	3	3	4	3	3	4	3	5	6	5	1	1	1	3	3	3	1	1	3	3	1	4	3	3	4	3	4	3	4	3
127	1	1	3	3	3	1	3	4	5	5	5	5	5	5	4	5	6	6	6	6	6	6	6	6	6	5	7	7	6	5	5	4	5	4	6	4
128	1	2	2	3	2	1	1	5	6	5	6	5	6	5	3	5	5	6	5	5	5	5	5	6	5	6	7	6	5	4	5	4	5	6	5	6
129	2	1	3	2	1	4	2	4	4	4	4	3	3	5	4	5	4	4	4	5	5	5	4	4	5	3	3	4	2	3	2	2	2	3	5	3
130	1	1	3	3	1	2	1	4	2	2	1	2	2	2	6	2	2	3	3	3	3	3	2	3	3	3	1	2	3	3	3	3	3	4	4	4
131	2	1	3	1	3	1	2	5	5	7	4	3	3	2	6	2	7	6	5	6	6	5	7	6	6	5	6	5	6	6	6	6	5	2	4	2
132	2	2	3	3	3	1	1	6	5	6	5	4	4	6	3	6	3	3	4	3	2	4	3	3	2	5	6	5	6	4	6	6	5	4	6	4
133	2	1	2	3	3	1	4	6	5	6	5	3	5	5	2	5	5	5	6	5	4	6	5	5	4	6	7	5	6	6	5	4	5	5	4	5
134	1	1	3	4	1	2	1	3	3	3	2	3	2	6	4	6	4	4	4	4	5	4	4	4	5	3	3	3	4	5	4	5	4	4	4	4
135	2	1	2	3	3	2	1	4	3	4	5	6	5	3	3	3	2	2	3	2	2	3	2	2	2	5	4	3	5	5	5	5	5	5	5	5
136	2	1	3	3	1	1	2	3	5	3	6	5	5	5	5	5	3	3	3	3	4	3	3	3	4	5	5	5	6	6	7	4	6	6	6	5
137	1	1	1	3	3	1	2	5	6	5	5	5	5	5	4	5	4	4	4	4	3	4	4	4	3	4	4	3	7	5	7	5	6	4	3	4
138	2	2	3	2	1	1	1	6	6	6	5	5	4	4	5	4	4	4	5	4	4	5	4	4	4	5	4	4	4	5	5	5	4	4	4	5
139	1	1	3	3	7	2	2	5	6	5	5	4	5	6	3	6	6	6	5	6	5	5	6	6	5	5	6	5	5	6	6	5	5	6	5	5
140	2	1	3	1	1	3	1	4	3	3	4	3	4	4	5	4	4	3	3	3	3	3	3	3	3	3	3	3	3	3	4	4	3	3	3	3
141	1	2	3	3	3	4	1	6	5	5	5	5	5	4	7	4	6	6	5	5	5	5	5	5	5	5	6	5	6	6	6	6	5	6	5	5
142	2	1	3	2	3	3	3	4	4	4	4	4	4	4	4	4	4	4	4	4	4	4	4	4	4	4	4	4	4	4	4	4	5	4	4	4
143	1	2	3	1	1	3	4	5	5	5	6	6	5	5	5	5	4	4	3	6	6	6	7	6	6	3	4	5	4	4	3	5	4	4	5	3
144	2	1	3	1	1	3	2	5	4	5	6	5	6	5	3	5	4	4	4	5	4	5	5	5	4	4	4	4	4	5	5	5	4	4	4	4
145	1	1	2	3	3	1	3	5	6	3	5	5	5	5	3	5	5	5	6	6	5	5	6	6	5	6	5	5	5	5	6	6	5	5	5	6
146	2	2	3	2	1	4	1	5	5	5	5	4	5	5	4	5	7	6	5	5	5	6	6	6	5	5	6	5	5	5	4	5	5	6	5	5
147	1	2	2	2	4	2	1	5	5	5	5	5	5	5	5	5	4	4	5	5	5	4	5	4	4	5	4	5	5	5	5	5	4	4	5	5
148	2	1	2	1	4	3	2	4	5	4	5	5	4	5	5	5	4	4	4	5	5	5	5	4	4	4	4	4	4	5	5	5	4	4	4	4
149	2	1	3	3	3	2	1	5	5	5	5	6	5	5	6	5	5	4	4	4	5	5	5	6	5	4	4	3	5	5	6	5	5	4	3	4
150	1	2	3	3	1	1	2	4	3	3	3	4	3	3	4	3	3	2	3	5	5	6	5	5	6	3	2	4	3	3	4	3	4	2	4	3
151	2	1	3	1	1	1	3	4	3	4	3	5	4	3	5	3	5	4	4	3	3	4	3	3	4	4	4	4	4	3	5	3	3	4	4	4
152	1	2	3	3	4	1	1	5	5	5	5	5	5	5	5	5	5	5	4	4	3	5	4	3	5	4	5	6	5	5	5	5	5	5	6	4
153	1	2	2	2	5	3	3	6	6	6	6	6	6	6	6	6	5	5	5	5	5	5	5	5	5	5	5	5	6	6	6	6	5	5	5	5
154	2	1	2	2	3	1	2	6	5	6	5	5	6	5	5	5	7	7	6	6	6	6	7	6	6	6	7	7	6	5	5	5	5	7	7	6
155	1	2	3	3	3	1	2	3	3	3	3	3	3	3	3	3	5	4	2	6	5	5	6	5	5	2	4	4	3	3	3	3	3	4	4	2
156	1	2	2	3	4	2	3	4	5	4	5	5	4	5	5	5	4	4	4	3	3	3	5	4	5	4	4	5	4	5	5	5	5	4	5	4
157	2	1	2	1	3	2	3	5	4	6	4	5	6	4	5	4	6	6	5	4	5	5	4	5	5	5	6	6	6	4	5	4	4	6	6	5
158	1	2	3	1	3	4	3	2	3	2	3	3	2	3	3	3	4	4	4	6	4	5	6	4	5	4	4	3	2	3	3	3	3	4	3	4
159	2	2	2	3	3	1	3	2	2	2	2	2	2	2	2	2	4	4	4	2	3	3	2	3	3	4	4	3	2	2	2	2	2	4	3	4
160	1	1	3	3	3	1	3	3	4	3	4	3	3	4	3	4	6	6	5	2	2	2	4	4	4	5	6	5	3	4	3	4	3	6	5	5
161	2	2	2	4	4	1	1	3	4	3	4	5	3	4	5	4	6	5	4	3	4	3	3	4	3	4	5	5	3	4	5	4	4	4	5	4
162	1	2	3	3	3	1	1	3	1	2	1	2	2	1	2	1	2	2	5	3	4	5	4	4	4	5	2	2	2	1	2	1	2	2	2	5
163	2	1	3	2	1	2	1	6	6	6	6	6	6	6	6	6	6	6	6	6	6	6	6	6	6	6	6	6	6	6	6	6	6	6	6	6
164	1	2	2	3	3	1	3	4	4	4	4	5	4	4	5	4	3	3	4	2	1	2	4	4	4	4	3	3	4	4	5	4	5	3	3	4
165	1	2	3	1	2	2	3	3	3	3	3	3	3	3	3	3	5	5	3	4	4	5	5	5	5	3	5	5	3	3	3	3	3	5	5	3
166	1	2	2	4	5	2	1	4	5	4	5	5	4	5	5	5	3	3	4	3	3	3	3	3	4	4	3	4	4	5	5	5	4	3	4	4
167	1	1	3	2	2	1	4	4	5	4	5	5	4	5	5	5	3	3	3	4	5	5	3	3	4	3	3	4	4	5	5	5	5	3	4	3
168	2	1	1	2	3	2	1	4	4	4	4	4	4	4	4	4	6	5	5	4	5	5	6	5	5	5	5	5	4	4	4	4	4	5	5	5
169	1	2	2	1	2	2	2	4	4	3	4	3	3	4	3	4	7	6	5	4	4	4	7	6	5	5	6	6	3	4	3	4	3	6	6	5
170	1	2	3	3	3	3	1	3	4	3	4	3	3	4	3	4	3	4	5	3	4	3	3	4	3	3	3	4	3	4	3	4	4	3	4	3
171	2	2	3	2	3	1	3	5	5	6	7	6	6	7	6	7	6	7	6	3	4	3	6	7	6	6	6	7	6	7	6	7	5	6	7	6
172	2	2	3	2	1	2	1	4	5	4	5	3	4	5	3	5	4	5	4	6	7	6	4	5	3	3	4	5	4	5	3	5	5	3	5	3
173	2	2	3	3	1	2	3	4	5	4	5	5	4	5	5	5	4	5	5	4	5	3	4	5	5	5	4	5	4	5	5	5	5	5	5	5
174	1	2	2	3	4	3	2	3	2	2	2	3	2	2	3	2	2	2	3	4	5	5	2	2	3	3	2	2	2	2	3	2	2	2	2	3
175	2	1	3	1	1	4	1	5	3	5	3	4	5	3	4	3	5	3	4	2	2	3	5	3	4	4	5	3	5	3	4	3	3	5	3	4
176	2	2	3	1	1	2	3	3	3	2	3	3	2	3	3	3	2	3	4	5	3	4	2	3	3	3	2	3	2	3	3	3	3	2	3	3
177	1	2	3	2	1	1	3	5	5	5	5	6	5	5	6	5	5	5	6	2	3	3	5	5	6	6	5	5	5	5	6	5	4	5	5	6
178	2	1	2	3	2	1	2	5	5	5	5	5	5	5	5	5	5	5	3	5	5	6	5	5	5	5	5	5	5	5	5	5	5	5	5	5
179	2	2	1	3	4	2	2	4	4	4	4	4	4	4	4	4	4	4	5	5	5	5	4	4	4	4	4	4	4	4	4	4	4	4	4	4
180	1	1	2	4	5	3	3	3	3	3	3	3	3	3	3	3	3	3	3	4	4	4	3	3	3	3	3	3	3	3	3	3	3	3	3	3
181	2	2	2	3	3	3	2	3	4	3	4	3	3	4	3	4	3	4	4	3	3	3	3	4	3	3	3	4	3	4	3	4	3	3	4	3
182	1	2	2	1	3	3	2	3	2	2	4	2	2	2	2	2	3	2	2	2	2	2	2	2	2	2	2	2	2	2	2	2	2	2	2	2
183	2	1	2	4	3	1	1	4	4	4	4	5	4	4	5	4	4	4	5	3	4	3	4	4	5	5	4	4	4	4	5	4	5	4	4	5
184	1	1	2	1	3	2	2	5	6	6	6	7	6	7	7	7	7	7	6	4	4	5	6	6	5	7	7	7	7	7	7	7	5	7	7	7
185	2	1	3	3	3	3	3	5	4	5	4	4	5	4	4	4	5	4	5	7	7	7	5	4	4	4	5	4	5	4	4	4	4	5	4	4
186	1	2	3	3	3	3	4	5	5	5	5	5	5	5	5	5	5	5	2	5	4	4	5	5	5	5	5	5	5	5	5	5	5	5	5	5
187	2	2	2	2	2	3	4	5	5	5	5	5	5	5	5	5	6	6	3	5	5	5	6	6	5	5	5	5	5	5	5	5	5	6	6	5
188	1	2	3	1	3	1	3	4	4	4	4	4	4	4	4	4	5	5	3	5	5	5	5	5	5	4	4	4	4	4	4	4	4	5	5	5
189	2	1	3	3	1	3	1	3	3	3	3	4	3	3	4	3	4	3	3	4	4	4	4	3	4	4	3	3	3	3	4	3	4	4	3	4
190	1	1	2	3	3	3	1	5	5	5	5	3	5	5	3	5	6	5	3	3	3	4	6	5	4	3	5	5	5	5	3	5	3	6	5	4
191	1	1	3	1	1	4	3	5	4	4	4	4	4	4	4	4	4	4	3	5	5	3	4	4	5	4	4	4	4	4	4	4	5	4	4	5
192	2	1	2	3	3	1	2	5	4	5	4	5	5	4	5	4	4	3	5	4	4	4	4	3	3	5	5	4	5	4	5	4	4	4	3	3
193	2	2	3	3	1	2	4	4	4	4	4	5	4	4	5	4	4	4	4	5	4	5	5	5	5	5	4	4	4	4	5	4	4	4	4	5
194	2	1	2	1	2	2	3	6	6	6	6	6	6	6	6	6	6	6	6	4	4	5	3	4	4	6	6	6	6	6	6	6	6	6	6	6
195	1	2	3	3	1	1	1	4	4	4	4	4	4	4	4	4	4	4	4	6	6	6	5	5	5	4	4	4	4	4	4	4	4	4	4	4
196	2	1	3	3	1	3	3	5	5	5	5	6	5	5	6	5	5	5	5	4	4	4	3	3	3	6	5	5	5	5	6	5	5	5	5	6
197	1	2	3	3	1	1	3	5	6	6	6	6	6	6	6	6	3	3	4	5	5	6	3	3	3	6	6	6	6	6	6	6	5	6	6	6
198	1	2	2	3	3	1	2	5	4	6	4	5	6	4	5	4	3	3	3	6	6	6	3	3	4	5	6	4	6	4	5	4	4	6	4	5
199	2	1	2	2	3	2	2	5	4	4	4	5	4	4	5	4	5	6	5	6	4	5	5	6	5	5	4	4	4	4	5	4	4	4	4	5
200	2	2	2	3	2	2	3	5	5	5	5	5	5	5	5	5	3	3	3	4	4	5	3	3	3	5	5	5	5	5	5	5	5	5	5	5
201	2	1	1	3	2	1	3	5	4	4	4	5	4	4	5	4	5	5	5	5	5	5	5	5	6	5	4	4	4	4	5	4	4	4	4	5
202	1	2	3	3	1	3	1	4	4	4	4	3	4	4	3	4	3	4	3	4	4	5	3	4	3	3	4	4	4	4	3	4	4	4	4	3
203	2	1	2	3	7	3	3	6	6	7	6	6	7	6	6	6	6	6	6	4	4	3	6	6	5	6	7	6	7	6	6	6	5	7	6	6
204	1	2	3	2	1	2	2	5	5	5	6	6	6	6	6	6	6	5	6	7	6	6	6	5	5	6	6	6	6	6	6	6	5	6	6	6
205	2	1	3	1	3	3	2	5	5	5	6	6	6	6	6	6	5	5	5	6	6	6	5	5	4	6	6	6	6	6	6	6	5	6	6	6
206	1	1	3	1	3	2	3	5	5	5	6	6	6	5	6	5	5	4	4	6	6	6	5	4	4	6	6	5	6	5	6	5	6	6	5	6
207	1	1	2	3	2	3	3	5	5	6	5	6	6	5	6	5	4	4	3	6	5	6	4	4	4	6	6	5	6	5	6	5	6	6	5	6
208	2	1	2	3	2	1	4	5	7	5	5	4	5	5	4	5	5	4	5	5	4	4	5	4	5	3	5	4	5	4	5	5	5	5	4	4
209	2	2	3	3	1	4	2	4	4	3	4	4	4	4	3	3	3	3	3	4	4	4	3	3	4	4	3	4	3	3	4	3	4	4	4	4
210	2	1	3	2	3	3	1	3	4	2	3	5	4	2	2	3	4	4	4	4	3	3	4	4	3	3	2	3	4	4	4	4	4	4	3	3
211	1	2	3	3	1	3	1	3	4	3	3	3	4	2	4	2	5	5	6	4	4	3	5	5	6	3	4	4	5	5	6	6	4	4	4	3
212	2	1	3	1	1	3	1	6	6	6	5	5	5	6	6	4	4	4	3	6	6	6	4	4	5	6	6	6	4	4	5	3	5	6	6	6
213	1	2	3	3	1	3	1	5	4	4	5	5	5	4	4	5	3	3	2	4	4	4	3	3	4	4	4	4	3	3	4	2	4	4	4	4
214	1	2	2	1	2	1	1	5	5	5	6	6	6	5	5	5	5	5	5	5	5	5	5	5	5	5	5	5	5	5	5	5	5	5	5	5
215	2	2	2	4	3	1	3	4	4	4	3	3	3	4	3	3	2	3	3	5	4	5	2	3	2	5	5	4	2	3	2	3	3	5	4	5
216	2	2	3	1	1	2	1	4	3	3	5	5	5	4	4	4	5	3	4	5	3	5	3	4	3	5	5	3	5	3	5	4	3	5	3	5
217	2	1	2	3	2	1	1	5	5	7	4	4	4	5	5	5	4	4	5	4	4	4	4	3	3	4	4	4	4	4	4	5	4	4	4	4
218	2	1	2	3	2	3	2	4	6	5	6	5	6	5	5	4	5	4	5	5	4	5	5	4	4	5	5	4	5	4	5	5	4	5	4	5
219	2	1	2	3	3	1	3	4	4	3	5	3	4	4	4	5	3	2	4	3	2	2	4	4	3	2	3	2	3	2	2	4	2	3	2	2
220	1	1	3	3	1	2	2	2	3	4	2	4	2	3	4	5	5	4	3	5	4	4	3	3	3	4	5	4	5	4	4	3	4	5	4	4
221	2	2	1	3	2	1	4	5	4	5	5	4	5	5	4	6	6	5	3	6	5	6	3	3	3	6	6	5	6	5	6	3	5	6	5	6
222	1	2	3	1	3	3	4	5	5	5	6	4	5	5	5	4	6	5	6	6	5	6	4	4	3	6	6	5	6	5	6	6	5	6	5	6
223	2	2	3	1	3	2	3	5	6	5	5	4	4	6	4	6	3	3	4	3	3	3	6	6	5	3	3	3	3	3	3	4	3	3	3	3
224	1	1	2	1	2	3	3	4	4	4	4	4	3	5	4	4	4	4	4	3	3	4	3	3	2	5	4	4	4	4	3	4	4	3	3	4
225	2	2	2	3	3	3	3	5	5	6	5	6	4	5	4	5	3	3	3	4	5	4	5	5	5	4	4	3	3	3	3	3	3	4	5	4
226	1	2	3	3	3	2	3	5	4	5	6	5	5	4	3	5	3	3	2	3	3	5	3	3	3	5	5	5	3	3	3	2	3	3	3	5
227	1	2	2	3	3	2	2	3	2	3	1	3	2	3	4	4	4	3	3	1	2	2	4	3	4	4	4	3	4	3	4	3	4	1	2	2
228	2	2	2	3	3	3	1	5	5	4	4	3	3	5	4	4	6	6	6	5	5	4	6	6	4	5	6	5	6	6	4	6	6	5	5	4
229	2	2	3	3	1	3	4	4	5	4	4	5	5	4	5	5	3	3	4	4	3	5	3	3	3	5	5	6	3	3	3	4	3	4	3	5
230	1	1	3	3	1	3	4	4	2	5	3	4	4	3	3	4	2	3	4	3	3	2	2	3	2	3	4	3	2	3	2	4	3	3	3	2
231	1	1	2	4	3	3	3	3	3	5	3	4	3	4	3	4	2	2	4	3	3	4	2	2	3	2	3	4	2	2	3	4	2	3	3	4
232	2	1	3	3	1	1	3	2	3	3	2	3	3	4	4	5	3	2	4	2	4	2	3	2	3	2	3	3	3	2	4	4	2	2	4	2
233	2	2	3	3	3	2	1	6	5	7	6	5	5	6	6	5	4	3	5	5	4	3	4	3	3	4	5	4	4	3	3	5	3	5	4	3
234	1	2	3	2	3	2	2	5	5	3	6	6	6	4	4	5	5	5	5	5	5	5	5	5	4	5	5	5	5	5	4	5	5	5	5	5
235	2	1	3	3	2	3	2	4	6	5	6	4	5	5	5	4	4	4	3	5	4	6	4	4	5	7	6	6	4	4	5	3	4	5	4	6
236	1	1	3	3	7	3	2	5	6	3	3	4	3	4	3	3	6	6	5	6	5	6	6	6	6	6	6	5	6	6	6	5	6	6	5	6
237	1	2	3	4	3	3	3	4	4	6	4	3	5	4	4	4	5	5	5	5	3	4	5	5	4	3	3	4	5	5	4	5	5	5	3	4
238	2	2	2	3	3	1	1	7	5	5	6	5	5	7	6	5	6	6	5	5	6	5	6	6	4	6	6	5	6	6	4	5	6	5	6	5
239	2	2	2	2	3	2	3	6	5	5	4	4	3	6	5	6	6	5	5	4	5	4	6	5	6	5	5	5	6	5	6	5	5	4	5	4
240	1	2	2	3	2	4	4	4	5	4	4	4	4	4	4	5	5	4	4	5	4	6	5	4	5	4	4	5	5	4	5	4	4	5	4	6
241	2	1	2	3	3	3	4	6	4	4	6	4	6	4	4	4	4	5	4	6	5	6	4	5	4	4	4	5	4	5	4	4	4	6	5	6
242	1	2	3	3	1	3	3	4	2	5	3	3	3	3	4	3	4	3	4	3	3	4	4	3	5	5	5	4	4	3	5	4	4	3	3	4
243	2	2	3	3	3	3	1	4	5	6	3	5	3	5	5	3	4	4	5	5	4	4	4	4	4	3	4	4	4	4	4	5	4	5	4	4
244	2	1	1	4	5	1	3	4	4	4	4	4	3	3	3	3	3	4	5	3	2	3	3	4	4	4	3	2	3	4	4	5	3	3	2	3
245	1	2	3	3	3	1	2	4	4	4	2	3	4	2	3	4	3	2	3	2	3	3	3	2	3	2	2	2	3	2	3	3	3	2	3	3
246	2	1	3	3	3	4	3	4	3	3	4	3	4	4	5	5	4	3	5	3	3	3	4	3	5	5	5	6	4	3	5	5	4	3	3	3
247	2	2	1	3	2	2	3	6	4	7	4	5	4	6	5	5	7	6	6	4	4	3	7	6	6	4	3	4	7	6	6	6	5	4	4	3
248	1	2	2	2	3	2	2	5	4	6	6	5	5	4	4	4	5	5	6	4	3	5	5	5	5	4	4	4	5	5	5	6	5	4	3	5
249	2	2	3	2	1	2	3	5	6	6	6	6	5	4	3	4	3	4	3	6	5	4	3	4	3	4	4	5	3	4	3	3	3	6	5	4
250	1	2	3	1	1	3	1	4	3	4	5	4	6	4	4	5	4	4	4	5	5	5	4	4	5	4	4	4	4	4	5	4	4	5	5	5
251	1	1	3	2	2	2	4	5	4	5	4	4	3	4	5	3	5	4	5	5	4	3	5	4	6	3	4	5	5	4	6	5	5	5	4	3
252	2	2	3	1	1	3	2	7	6	6	7	5	6	6	6	6	5	4	6	6	5	6	5	4	6	5	5	5	5	4	6	6	5	6	5	6
253	2	1	1	1	3	3	2	6	6	6	5	5	5	6	6	6	6	6	4	6	4	6	6	6	5	3	4	4	6	6	6	4	6	6	4	6
254	1	2	3	3	3	2	1	5	5	3	6	5	6	5	4	6	6	6	4	6	5	5	6	6	5	4	3	3	6	6	5	4	4	6	5	5
255	2	1	3	3	1	1	3	1	1	2	2	1	2	3	4	3	5	4	2	3	4	5	5	4	3	3	4	5	5	4	3	2	5	3	4	5
256	2	2	2	3	2	2	3	6	6	6	5	6	5	6	6	6	2	3	3	6	5	6	2	3	3	6	5	6	2	3	3	3	3	6	5	6
257	2	1	2	3	3	2	1	5	5	5	4	4	4	5	6	6	4	4	5	6	4	4	4	4	4	3	3	2	4	4	4	5	4	6	4	4
258	1	1	2	3	3	4	3	6	5	4	5	3	5	6	6	5	4	4	6	5	5	4	4	4	5	5	5	4	4	4	5	6	4	5	5	4
259	2	1	2	1	3	3	1	4	4	4	4	4	4	4	4	4	4	4	4	4	4	4	4	4	4	4	4	4	4	4	4	4	4	4	4	4
260	1	1	3	2	3	2	2	3	2	2	2	4	3	2	2	3	5	5	2	5	5	4	5	5	4	5	4	4	2	2	4	3	2	4	5	3
261	1	1	4	3	3	3	4	6	6	6	5	4	5	4	4	3	3	3	6	3	3	4	3	3	4	3	3	4	5	6	5	4	4	5	6	5
262	2	1	3	4	3	2	3	7	7	7	6	7	6	6	5	4	7	6	7	7	6	6	7	6	6	5	6	5	7	7	6	5	7	5	5	4
263	2	1	3	3	2	1	3	5	6	4	4	3	3	6	6	4	7	7	4	7	7	6	7	7	6	6	6	6	5	5	5	6	5	5	5	5
264	2	1	3	3	3	2	2	6	6	6	6	7	7	5	5	5	4	3	3	4	3	3	4	3	3	4	4	4	4	4	4	4	4	5	4	4
265	1	1	3	3	1	1	2	4	5	4	4	3	4	3	4	5	4	3	5	4	3	4	4	3	4	3	4	3	6	5	5	6	5	4	4	4
266	1	2	3	2	1	2	2	4	2	1	3	5	3	2	2	3	5	4	3	5	4	4	5	4	4	2	2	2	4	3	4	5	3	2	2	3
267	2	2	3	3	1	2	1	4	4	4	4	3	4	4	4	5	3	3	3	3	3	3	3	3	3	3	3	3	3	4	3	5	4	5	6	3
268	1	2	3	3	1	2	2	4	4	3	4	4	5	4	3	3	3	4	5	3	4	4	3	4	4	5	5	4	3	3	2	3	3	5	6	3
269	2	2	1	1	7	3	3	3	3	4	3	4	3	2	3	3	5	5	4	5	5	5	5	5	5	2	3	3	2	2	2	3	2	2	2	3
270	2	1	3	3	5	4	1	7	5	5	6	5	4	6	5	5	4	4	6	4	4	4	4	4	4	5	5	4	5	6	6	6	6	6	5	6
271	1	2	3	3	3	1	1	6	5	7	6	6	6	4	3	5	7	6	5	7	6	5	7	6	5	3	4	4	5	5	5	4	5	5	4	4
272	2	2	2	2	3	3	4	6	6	6	6	4	5	5	5	5	4	4	5	4	4	3	4	4	3	6	5	6	6	5	7	6	7	6	5	6
273	2	2	3	1	1	4	2	2	2	2	4	3	3	3	4	4	6	6	3	6	6	6	6	6	6	5	4	4	3	2	4	4	5	2	2	3
274	2	2	3	3	1	1	2	2	2	5	3	4	3	4	4	3	2	2	4	2	2	2	2	2	2	5	5	4	3	4	3	4	3	2	3	2
275	1	2	3	3	7	3	3	6	6	6	5	5	4	4	4	5	4	4	6	4	4	3	4	4	3	5	5	5	6	5	7	5	5	6	5	4
276	2	2	3	3	1	1	2	2	3	2	3	4	3	2	3	3	7	6	4	7	6	6	7	6	6	3	2	3	3	3	4	3	4	3	3	3
277	1	2	2	1	3	1	1	5	5	4	5	4	5	5	6	4	3	4	3	5	4	4	3	3	2	4	4	4	4	4	4	3	4	5	5	4
278	1	1	3	3	1	2	4	5	5	6	7	6	6	7	6	6	4	5	3	3	4	4	5	4	4	6	7	6	6	6	6	6	5	6	6	6
279	2	2	1	4	2	2	1	6	6	5	6	4	6	5	6	4	5	4	5	4	5	5	6	5	5	4	5	5	6	6	5	4	5	7	5	7
280	2	1	3	2	3	4	3	6	6	6	5	4	6	5	4	4	4	4	4	5	4	4	4	4	4	4	6	6	4	3	3	5	3	4	3	4
281	1	2	3	2	3	2	3	5	5	5	4	4	4	4	3	3	4	4	4	4	4	4	4	4	4	5	5	5	4	3	3	5	3	6	5	5
282	1	1	3	1	3	2	2	2	2	2	2	4	2	3	3	4	4	3	2	4	3	3	4	3	3	4	3	3	3	4	3	2	3	4	4	3
283	2	1	3	1	1	2	3	1	1	1	2	1	2	3	4	2	2	3	2	2	3	3	2	3	3	4	4	3	3	4	3	4	3	2	1	4
284	2	1	3	4	1	3	2	4	5	6	3	2	3	4	4	3	1	2	5	1	2	2	1	2	2	3	3	2	3	2	3	3	3	3	2	2
285	1	1	3	2	1	2	4	3	3	4	4	5	5	2	4	3	5	5	3	5	5	5	5	5	5	2	2	3	4	4	5	5	5	4	4	4
286	2	1	1	3	2	4	2	4	4	4	4	4	4	4	4	4	4	4	4	4	4	4	4	3	3	4	4	4	4	4	4	4	4	4	4	4
287	1	1	2	3	3	2	3	2	4	5	2	1	2	3	4	2	3	2	3	3	2	2	3	2	2	4	2	3	3	2	4	2	2	2	3	2
288	1	2	2	3	2	3	2	5	4	6	4	5	4	4	4	4	3	3	4	3	3	3	3	3	3	4	3	3	4	3	4	3	3	6	6	5
289	2	1	3	3	1	1	1	3	3	3	3	4	4	4	5	5	4	4	5	4	4	4	4	4	4	3	4	3	5	4	6	4	4	5	3	4
290	2	1	3	3	1	2	3	4	5	5	2	2	1	4	5	3	5	5	5	5	5	5	5	5	5	5	4	3	3	3	3	2	2	3	3	5
291	1	1	2	4	7	3	4	4	4	3	3	4	3	4	4	5	4	4	5	4	4	4	4	4	4	4	4	4	3	4	3	3	3	4	4	4
292	2	2	2	1	3	2	3	5	5	4	5	4	5	5	5	3	5	5	4	5	5	4	5	5	4	3	5	5	5	5	6	4	4	3	4	3
293	1	1	3	3	1	1	1	3	4	3	2	3	4	3	4	5	3	4	3	3	4	4	3	4	4	5	3	4	3	3	3	2	3	3	3	3
294	2	1	3	2	3	2	4	4	5	5	3	3	3	4	5	5	3	2	5	3	2	3	3	2	3	5	4	5	5	4	5	3	4	4	5	3
295	1	1	2	3	3	2	3	6	5	5	6	5	5	6	5	4	5	4	4	5	4	4	5	4	4	4	6	5	6	6	6	4	4	6	5	4
296	2	2	3	3	3	1	2	4	5	6	5	6	4	4	5	4	5	4	5	5	4	4	5	4	4	4	4	5	3	2	3	4	3	4	3	3
297	2	1	3	2	3	3	3	4	4	3	4	3	4	4	4	5	6	5	5	6	5	5	6	5	5	5	4	4	5	5	4	4	5	3	4	5
298	2	2	3	4	3	1	2	3	3	3	4	5	5	3	3	4	5	5	4	5	5	5	5	5	5	4	3	3	3	4	3	4	3	3	2	4
299	2	1	1	3	2	1	3	5	4	5	4	3	4	5	4	5	5	4	4	5	4	4	5	4	4	5	5	4	3	3	3	4	3	4	4	4
300	2	2	3	3	1	1	2	3	3	6	3	3	2	3	3	4	5	4	4	5	4	4	5	4	4	4	3	3	6	5	5	5	5	3	3	4
301	2	1	3	1	3	2	3	4	4	3	3	4	3	4	4	4	3	3	3	3	3	3	3	3	3	4	4	4	6	5	4	4	4	6	5	5
302	1	1	3	3	3	3	4	5	4	7	5	5	5	5	4	3	5	5	4	7	3	3	6	7	7	3	5	4	6	5	6	6	6	6	4	5
303	2	2	3	2	1	3	3	3	4	4	2	3	3	3	4	4	2	2	2	3	4	4	2	2	3	4	3	4	4	5	5	5	4	5	5	4
304	1	2	3	3	1	3	3	2	2	4	1	4	2	2	2	3	1	2	2	3	5	5	3	3	4	3	2	2	3	4	3	4	3	1	1	1
305	1	1	2	3	4	1	1	4	5	3	3	2	4	4	5	5	4	4	4	5	7	7	5	5	5	5	4	5	3	4	4	4	3	3	4	3
306	2	2	3	3	3	1	4	5	4	7	6	4	5	5	4	6	6	6	5	5	2	2	5	5	5	6	5	4	6	6	6	6	5	7	6	6
307	2	1	3	3	1	2	1	5	4	4	4	5	4	5	4	5	4	4	4	4	4	4	6	5	5	5	5	4	4	4	3	4	4	4	3	4
308	1	2	2	1	2	2	2	5	5	6	6	5	5	5	5	5	6	5	4	6	5	5	4	4	4	5	5	5	4	3	4	4	3	3	3	2
309	2	1	1	3	3	3	1	6	5	5	5	5	4	6	5	5	6	5	6	3	4	4	3	3	2	5	6	5	4	5	4	5	4	4	5	4
310	1	1	3	3	1	1	1	6	6	6	6	6	6	6	6	6	6	6	6	6	6	6	6	6	5	6	6	6	6	6	6	6	6	6	6	6
311	2	1	3	3	3	2	1	4	3	4	3	3	3	4	3	5	3	3	3	3	3	3	2	3	3	5	4	3	3	3	4	4	3	3	3	2
312	1	2	3	1	3	3	4	2	2	4	3	3	3	2	2	3	4	5	3	4	5	3	3	2	3	3	2	2	3	2	4	4	2	4	3	4
313	2	2	2	3	3	2	2	4	4	4	3	4	3	4	4	4	3	3	3	3	3	4	3	2	3	4	4	4	5	5	5	4	5	4	4	3
314	2	1	3	1	1	1	2	5	5	4	4	5	5	5	5	4	4	4	4	4	4	3	4	4	3	4	5	5	7	6	7	5	5	6	5	6
315	2	2	3	1	3	1	3	4	3	3	4	3	4	4	3	3	6	6	5	6	6	5	3	3	4	3	4	3	5	5	5	6	5	3	4	3
316	1	1	3	1	3	1	3	7	5	6	7	5	6	7	5	7	5	4	4	5	4	4	4	4	5	7	7	5	6	5	6	5	5	5	5	6
317	1	1	1	3	3	1	3	5	4	5	4	5	4	5	4	4	4	4	5	4	4	3	4	4	3	4	5	4	7	6	5	5	6	6	6	5
318	2	1	2	3	4	2	3	5	5	7	5	6	5	5	5	4	7	6	7	7	6	6	6	5	6	3	3	3	6	5	6	6	5	6	4	5
319	1	1	3	3	1	3	2	6	6	7	6	5	6	6	6	5	6	5	5	6	5	6	4	3	4	4	4	5	4	3	3	5	3	6	5	6
320	1	2	3	3	1	3	2	5	4	4	5	5	4	4	5	5	5	4	4	5	4	5	3	4	3	5	5	5	3	3	4	4	3	3	3	5
321	2	1	2	3	3	4	2	7	6	7	5	4	4	6	5	6	5	5	4	5	5	5	4	4	5	7	6	6	5	5	4	4	5	5	4	5
322	2	1	2	3	4	3	1	7	5	7	6	6	6	6	6	5	7	5	6	7	5	7	6	5	5	6	6	6	4	4	3	4	4	4	4	3
323	1	1	1	3	2	4	4	4	5	6	4	5	4	5	5	6	6	6	5	6	6	5	4	4	4	6	5	6	6	5	6	6	5	5	5	5
324	2	1	3	3	4	1	3	6	5	7	6	5	5	6	5	5	7	6	7	7	6	7	7	5	6	4	5	5	4	3	3	5	3	5	5	4
325	1	1	2	3	3	3	2	4	3	5	4	3	4	6	5	6	5	4	4	5	4	4	7	6	6	4	4	3	4	5	3	4	3	4	3	3
326	1	1	3	1	1	2	3	6	4	5	6	4	5	5	4	4	4	4	3	4	4	3	6	6	5	5	5	5	5	6	5	6	4	4	3	3
327	1	2	1	3	3	1	2	5	4	5	5	4	5	3	3	5	5	5	5	5	5	5	2	3	3	3	3	3	3	4	3	4	3	5	5	5
328	2	1	2	1	3	1	2	5	4	6	5	4	6	5	4	5	5	4	4	5	4	4	6	6	5	4	5	5	4	4	4	5	4	4	5	3
329	1	2	1	3	4	2	2	6	6	7	6	6	6	7	6	6	5	5	5	5	5	3	5	4	4	4	4	5	5	5	5	3	5	4	3	3
330	2	1	3	2	2	2	2	4	5	5	4	5	4	4	5	4	4	4	5	6	6	6	5	5	5	3	3	3	5	4	6	3	4	4	4	3
331	1	1	2	3	3	2	2	5	5	5	5	5	4	6	5	5	6	5	6	6	6	6	6	6	5	5	5	4	5	5	5	4	5	7	5	5
332	2	1	2	3	4	1	2	3	4	3	3	4	4	4	4	5	3	3	4	6	6	6	3	3	3	4	4	4	6	6	6	6	6	6	5	6
333	1	2	2	1	7	2	2	4	3	4	4	3	4	5	4	6	5	4	4	5	5	5	3	4	4	4	3	3	5	6	5	4	5	4	3	3
334	1	2	3	3	3	2	3	4	3	5	4	3	4	3	3	4	3	2	3	5	5	5	6	6	6	6	5	5	5	5	4	5	4	6	5	5
335	2	1	4	3	4	2	1	4	4	4	4	4	4	5	5	5	4	4	4	4	4	4	4	4	5	3	3	5	6	5	6	6	6	4	4	5
336	2	1	3	1	3	3	3	7	5	6	7	5	7	5	5	5	5	4	4	4	5	5	5	5	5	4	4	5	7	6	7	5	4	5	5	5
337	1	2	3	1	1	3	2	4	5	4	4	5	5	4	4	5	3	3	3	3	2	3	2	3	2	4	4	5	4	4	4	5	4	4	3	3
338	1	1	3	3	1	4	3	3	3	3	3	3	4	2	3	3	2	3	3	3	3	4	3	4	4	3	3	3	1	2	2	1	2	1	2	1
339	2	1	3	2	3	1	1	4	5	4	4	5	5	4	3	4	6	5	5	5	5	5	5	5	6	6	6	6	6	5	6	6	5	5	4	3
340	1	1	2	3	2	1	1	6	4	5	6	4	6	4	3	3	3	4	3	3	3	3	3	3	3	5	5	3	4	4	4	3	4	5	5	4
341	2	2	2	1	3	2	3	5	5	5	5	5	6	6	5	4	5	5	4	4	5	6	5	6	5	3	3	3	5	3	6	5	6	5	6	5
342	1	2	2	3	3	1	1	4	4	5	4	4	5	4	3	4	4	4	5	5	6	6	6	6	5	4	3	4	6	6	6	5	5	5	5	4
343	1	2	2	1	3	1	2	6	5	4	6	5	5	7	6	5	5	5	5	5	6	5	6	5	4	5	4	3	7	6	7	7	7	6	5	4
344	2	2	1	1	2	3	1	4	5	4	4	5	5	2	2	4	5	4	6	6	3	3	3	3	4	4	3	5	4	5	3	5	5	3	4	2
345	2	1	2	1	3	3	1	4	5	6	4	5	5	5	4	5	6	5	5	5	4	3	4	3	4	5	5	4	4	4	5	4	4	6	5	6
346	1	1	3	3	2	1	2	5	5	5	5	5	4	4	4	4	5	5	5	5	6	6	6	6	5	6	5	6	5	4	5	3	3	6	6	6
347	2	2	3	4	1	1	3	4	3	4	4	3	5	3	3	5	3	4	4	4	5	4	5	4	4	3	2	3	2	2	3	3	3	2	2	3
348	2	1	2	3	2	1	3	5	4	5	5	4	4	6	5	6	5	5	5	5	3	4	3	4	3	3	3	3	7	5	7	6	5	6	5	5
349	2	2	3	1	2	4	2	4	4	4	4	4	4	4	4	4	4	4	4	4	4	4	4	4	4	4	4	4	4	4	4	4	4	4	4	4
350	1	2	3	3	3	3	2	6	5	6	6	5	5	5	5	6	6	6	5	5	4	4	4	4	4	5	6	7	4	5	4	3	4	5	4	5
351	2	1	2	3	3	1	1	4	4	6	4	4	4	4	4	3	3	4	3	3	6	6	6	6	5	6	5	4	6	5	6	4	6	3	4	3
352	1	2	4	3	2	1	1	4	3	6	4	3	4	4	3	5	4	4	5	5	6	5	6	5	5	4	4	4	3	4	3	4	3	5	5	4
353	1	1	2	1	2	1	4	6	6	6	6	6	5	5	4	4	4	3	4	4	3	3	3	3	2	4	5	4	3	3	4	3	4	4	3	5
354	2	1	3	3	3	3	2	5	4	5	5	5	4	5	5	4	3	4	3	3	3	3	3	3	4	2	3	4	3	4	3	3	3	4	3	3
355	2	1	1	1	3	1	3	1	1	1	1	2	2	3	4	4	1	2	2	2	3	3	3	3	4	5	4	5	4	3	5	4	5	1	2	1
356	2	1	2	1	2	1	3	6	4	4	4	4	4	5	5	4	4	4	4	4	4	5	4	5	4	3	4	5	6	5	6	5	6	4	4	3
357	1	2	2	3	3	3	1	5	5	4	4	5	4	6	5	6	4	3	4	4	4	3	4	3	4	4	4	4	4	5	4	3	4	3	2	3
358	2	1	2	3	3	3	4	4	5	5	3	4	3	4	4	4	3	3	4	5	2	1	6	5	6	2	2	3	6	4	5	6	5	5	4	3
359	1	2	3	3	1	4	3	6	6	5	6	5	5	6	6	5	5	4	5	3	4	1	6	5	5	4	5	4	4	4	5	4	5	6	4	6
360	2	1	3	2	7	3	3	7	5	6	6	6	5	6	6	5	4	4	4	4	1	5	6	6	6	6	6	5	7	5	7	5	5	7	6	5
361	2	2	2	2	2	1	1	5	6	5	5	5	4	5	5	5	4	4	4	3	1	2	4	5	4	4	4	3	4	5	4	4	4	4	4	4
362	2	1	3	3	1	2	1	5	5	6	5	6	4	5	4	4	6	5	5	6	6	5	6	6	5	6	6	6	5	5	5	4	5	4	3	3
363	2	1	2	1	4	2	3	5	5	4	3	4	4	4	4	5	6	5	4	5	3	2	5	5	5	3	5	5	5	4	4	5	4	4	5	4
364	1	1	2	1	3	1	3	7	6	7	6	4	6	5	5	5	7	6	7	6	7	7	6	5	6	5	4	5	4	4	5	5	4	6	6	6
365	2	1	1	3	3	4	2	5	6	4	5	3	6	6	4	6	4	4	3	3	1	3	6	5	5	4	3	3	5	5	4	4	5	4	4	3
366	1	1	2	1	2	2	3	5	5	5	4	5	4	5	4	4	4	3	5	6	6	1	4	4	3	6	5	5	3	3	4	3	3	4	4	5
367	1	1	1	3	4	3	3	3	2	3	4	5	5	3	4	4	5	5	5	2	1	2	2	3	4	3	3	3	2	2	3	3	2	3	3	4
368	2	2	2	3	3	3	2	5	4	5	6	5	5	4	4	4	3	4	4	4	4	1	4	5	5	3	3	3	5	5	4	5	5	3	2	5
369	2	1	3	3	1	1	2	5	5	5	4	4	3	4	4	3	6	6	5	3	3	2	3	3	3	5	5	4	4	3	4	3	3	4	5	3
370	2	1	3	2	7	4	2	7	6	4	7	5	6	7	5	6	7	6	6	7	7	4	6	5	5	7	7	6	7	7	7	5	5	7	6	6
371	1	1	2	3	3	3	1	4	4	5	3	4	4	4	4	3	4	3	4	2	1	3	6	6	6	6	5	5	3	3	4	4	3	3	3	4
372	2	2	3	2	1	1	1	4	3	5	3	4	3	3	3	4	4	4	3	5	3	5	4	5	4	6	6	4	5	3	5	6	3	3	3	4
373	2	1	2	3	3	1	1	3	3	3	3	3	3	3	3	3	3	3	3	3	3	3	3	3	3	3	3	3	3	3	3	3	3	3	3	3
374	1	2	1	3	3	2	2	5	6	5	6	5	5	5	5	6	4	4	4	7	2	6	3	4	3	6	7	6	5	4	5	6	4	7	6	6
375	2	2	2	3	3	3	3	2	2	4	2	4	2	4	4	4	2	3	2	5	2	1	3	3	4	3	3	3	5	4	5	6	4	3	4	4
376	2	1	3	3	1	2	2	2	2	3	3	2	2	2	3	3	3	3	3	4	2	7	4	4	5	4	4	4	2	3	3	2	3	2	3	2
377	2	1	2	4	2	2	4	3	4	5	3	4	3	3	4	4	5	4	4	3	2	7	3	3	2	4	5	5	2	4	4	3	4	5	4	4
378	1	2	3	3	1	4	3	6	5	4	5	4	4	5	5	5	5	4	5	5	1	4	6	6	5	6	5	5	6	6	6	4	6	7	6	6
379	2	1	2	1	3	1	3	4	4	5	4	3	4	3	3	3	5	5	4	5	4	5	4	5	5	4	3	4	3	4	4	3	4	5	5	3
380	1	2	3	1	1	3	1	4	3	3	3	3	4	3	4	2	3	3	4	5	3	3	2	2	3	5	4	5	4	3	4	4	3	3	4	4
381	1	2	3	3	1	2	3	3	2	3	1	3	2	2	3	2	4	3	4	3	5	3	3	3	3	3	3	3	2	1	2	3	2	3	4	5
382	2	1	3	1	1	4	3	3	3	5	3	3	2	3	4	3	4	4	4	5	3	5	3	3	3	5	4	4	5	6	6	3	5	3	4	3
383	2	2	3	3	1	3	2	4	4	5	4	5	5	4	3	5	6	5	5	3	4	2	3	4	3	5	5	3	5	3	4	5	5	4	5	4
384	2	1	2	2	3	3	3	4	5	4	4	5	4	4	3	5	4	3	4	4	5	7	6	5	4	3	4	4	3	3	4	5	3	4	4	4
385	1	1	3	2	3	3	3	3	3	1	2	2	3	1	2	2	4	4	3	1	6	2	2	3	2	3	3	3	2	2	2	4	2	3	4	2
386	1	1	1	3	3	2	1	4	5	4	6	4	6	6	6	6	7	6	6	5	5	3	5	5	4	2	3	3	6	5	7	4	6	6	5	5
387	2	1	3	2	1	3	1	5	4	4	4	5	4	4	4	5	4	4	3	4	1	7	3	4	3	4	6	5	5	5	5	5	5	3	4	3
388	2	1	3	3	3	4	1	2	2	2	2	2	2	2	2	2	2	2	2	2	2	2	2	2	2	2	2	2	2	2	2	2	2	2	2	2
389	2	2	3	3	2	3	1	3	4	4	2	4	3	4	4	5	3	2	3	5	1	7	3	4	4	3	2	2	5	5	5	3	5	4	4	5
390	1	1	2	3	3	1	2	2	2	4	3	4	3	2	2	2	3	3	3	4	5	5	4	4	4	3	4	3	3	3	4	2	3	2	3	3
391	2	1	3	2	1	2	2	2	2	3	2	3	4	4	3	5	5	4	4	4	2	1	2	2	4	4	4	3	5	5	4	5	5	4	3	4
392	1	1	2	2	3	3	3	7	5	4	7	6	7	6	5	7	4	4	5	5	2	4	5	4	4	5	5	6	7	5	5	7	5	5	5	4
393	1	2	3	1	3	2	1	4	4	4	4	5	4	4	5	5	5	4	5	6	1	3	3	3	3	5	5	5	5	4	4	6	5	6	5	4
394	2	2	3	2	1	4	3	4	5	6	3	3	3	5	4	5	3	3	3	4	5	3	3	3	2	4	3	4	3	3	3	5	3	3	4	3
395	2	1	2	3	2	2	1	1	2	3	2	2	3	2	2	3	3	3	2	3	3	2	4	4	3	4	5	3	3	3	3	4	3	3	4	3
396	2	2	3	3	1	2	2	3	3	3	2	2	3	3	2	4	3	3	3	2	5	2	3	3	2	5	5	4	3	4	4	2	4	3	4	3
397	1	1	4	3	3	2	1	1	1	2	2	3	3	3	3	4	4	4	5	1	2	3	3	4	3	4	4	4	3	4	5	2	4	4	4	4
398	2	1	3	3	1	4	2	3	4	4	3	2	2	4	5	4	2	2	3	5	5	2	5	4	5	4	4	4	3	3	4	5	3	5	6	5
399	2	2	2	3	3	3	1	6	5	6	4	4	4	6	5	5	7	6	6	3	6	5	4	4	4	6	5	5	5	5	6	6	5	5	4	4
400	2	1	2	3	3	3	3	5	4	6	3	4	3	4	5	3	5	4	5	6	7	4	3	4	4	5	4	4	3	3	5	4	3	6	6	6
401	1	1	2	3	3	4	3	4	4	3	3	4	3	5	4	3	5	5	5	4	6	3	4	4	4	4	4	4	4	4	4	4	4	6	6	6
402	1	1	3	3	1	2	2	4	5	5	3	4	3	5	4	4	3	2	3	6	3	3	6	6	6	5	5	5	3	4	4	4	3	4	4	3
403	2	2	3	3	2	1	3	5	5	5	5	5	5	4	5	5	6	6	4	3	2	1	5	5	5	5	5	4	5	4	5	6	4	5	3	3
404	1	1	1	4	3	3	2	4	4	4	5	6	4	4	4	3	5	5	5	3	5	1	5	5	5	4	5	5	5	4	4	4	5	6	4	4
405	1	1	2	1	2	2	2	5	6	7	6	5	6	7	5	7	6	5	5	7	2	3	4	4	4	5	6	5	6	5	6	5	4	6	5	5
406	2	1	3	1	3	3	3	4	4	5	5	5	5	5	4	4	3	3	3	2	5	5	5	4	5	3	3	3	4	4	4	5	4	3	4	4
